# Supplementary material for: Awareness of Risk Minimization Measures for Valproate and Pregnancy Prevention Program Compliance Among Pharmacists: A Cross-Sectional Survey in Romania
Source: Pharmaceuticals (Basel). 2025 Dec 5;18(12):1861. doi: 10.3390/ph18121861 (PMC12735724; doi:10.3390/ph18121861)
Supplement: Supplementary file 1 [file pharmaceuticals-18-01861-s001.zip]

Archive with 5 entries (5 files):
- SupplMat01_Subgroup_12nov25.pdf
- SupplMat02_BenchmarkTable_15nov25.pdf
- SupplMat03_Question_12nov25.pdf
- SupplMat04_RIMES_12nov25.pdf
- SupplMat05_PPP_12nov25.pdf
